# Supplementary material for: Saroglitazar Ameliorates Pulmonary Fibrosis Progression in Mice by Suppressing NF-κB Activation and Attenuating Macrophage M1 Polarization
Source: Medicina (Kaunas). 2025 Jun 26;61(7):1157. doi: 10.3390/medicina61071157 (PMC12299589; doi:10.3390/medicina61071157)
Supplement: Supplementary file 1 [file medicina-61-01157-s001.zip]

Archive with 1 entries (1 files):
- medicina-3624785-supplementary.pdf
